# Supplementary material for: Variable window binding for mutually exclusive alternative splicing
Source: Genome Biol. 2006 Jan 13;7(1):R2. doi: 10.1186/gb-2006-7-1-r2 (PMC1431710; doi:10.1186/gb-2006-7-1-r2)
Supplement: Additional data file 3 — A zipped file of the MATLAB implementation of the genetic algorithm for automatic reconstruction of the anchor sequence [file gb-2006-7-1-r2-S3.zip]

Archive with 7 entries (7 files):
- alignmentsw.m
- comparetotalscore.m
- derive_anchor_seq.m
- dscam_seqs.mat
- randomseq.m
- rcompstrand.m
- Readme.txt
