# Supplementary material for: Variable window binding for mutually exclusive alternative splicing
Source: Genome Biol. 2006 Jan 13;7(1):R2. doi: 10.1186/gb-2006-7-1-r2 (PMC1431710; doi:10.1186/gb-2006-7-1-r2)
Supplement: Additional data file 3 — A zipped file of the MATLAB implementation of the genetic algorithm for automatic reconstruction of the anchor sequence [file gb-2006-7-1-r2-S3.zip › alignmentsw.m]

function scoresw = alignmentsw (x,y,show);
%alignmentsw: c=alignmentsw(x,y,1) performs local alignment
%on sequences x and y and returns the score c
%alignmentsw: c=alignmentsw(x,y,0) does the same without
%showing the alignment
g = -2;  %the score of an insertion/deletion
M = length(x); N = length(y);
F = zeros(M+1, N+1); I = zeros(M+1, N+1);
%F is the matrix with the maximum scores
%I is the corresponding matrix indicating whether the backward pointing
     %straight-line segments are vertical (1), diagonal (2), or horizontal (3)
clear xalign yalign xrev yrev; %the length of these strings is not yet known

%Initial Conditions for matrices F and I:
for i = 2:M+1
   I(i,1) = 1; %F remains zero!  I: vertical
end
for j = 2:N+1
   I(1,j) = 3; %F remains zero! I:horizontal
end

% compare sequenses x and y, find maximum-score matrix F
% and the straight-line segments for traceback of optimal path in matrix I
for i = 2:M+1
   for j = 2:N+1
      if x(i-1) == y(j-1)
         w = 1;
      else
         w = -1;
      end      
      [F(i,j) I(i,j)] = max([F(i-1,j)+g  F(i-1,j-1)+w  F(i,j-1)+g 0]);
      % F is not allowed to be less then zero!
   end
end

%maximum element of F will be the starting point:
[a b] = max(F);
[scoresw d] = max(a);
i = b(d); j = d;

%traceback
k = 0; %note i and j are at a "starting point"
while F(i,j) > 0    %the process will stop when F(i,j) becomes 0
   k = k+1;
   if I(i,j) == 1;
      i = i-1;
      xrev(k) = x(i);
      yrev(k) = '-';
   elseif I(i,j) == 2
      i = i-1; j = j-1;
      xrev(k) = x(i);
      yrev(k) = y(j);
   else
      j = j-1;
      xrev(k) = '-';
      yrev(k) = y(j);
   end
end

%reversing arrays for proper display
K = length(xrev);
for k = 1:K
   xalign(k) = xrev(K-k+1);
   yalign(k) = yrev(K-k+1);
end
if show==1
    disp(xalign);
    disp(yalign);
end
      
