# Supplementary material for: Variable window binding for mutually exclusive alternative splicing
Source: Genome Biol. 2006 Jan 13;7(1):R2. doi: 10.1186/gb-2006-7-1-r2 (PMC1431710; doi:10.1186/gb-2006-7-1-r2)
Supplement: Additional data file 3 — A zipped file of the MATLAB implementation of the genetic algorithm for automatic reconstruction of the anchor sequence [file gb-2006-7-1-r2-S3.zip › comparetotalscore.m]

totalscore=0;
for i=1:leni
    %Smith Waterman alignment between x and intron i
    totalscore=totalscore+alignmentsw(x,intron{i},0);
end

if totalscore<=totalscoreold
        x=xold;
        totalscore=totalscoreold;
else
    u=blanks(length(x));
    for i=1:length(x)
        if x(i)=='T'
            u(i)='U';
        else
            u(i)=x(i);
        end
    end   
    disp([u blanks(2) int2str(totalscore) blanks(2) datestr(now)]);
    if exist('iteration', 'var'), 
        score_out =  [score_out totalscore];
        ite = [ite iteration];
    end
    xold=x;
    totalscoreold=totalscore;
    
end
