# Supplementary material for: Variable window binding for mutually exclusive alternative splicing
Source: Genome Biol. 2006 Jan 13;7(1):R2. doi: 10.1186/gb-2006-7-1-r2 (PMC1431710; doi:10.1186/gb-2006-7-1-r2)
Supplement: Additional data file 3 — A zipped file of the MATLAB implementation of the genetic algorithm for automatic reconstruction of the anchor sequence [file gb-2006-7-1-r2-S3.zip › derive_anchor_seq.m]

load dscam_seqs.mat

coord6(1)= 21513;%start of exon 6.1
coord6(2)= 21748;%start of exon 6.2
coord6(3)= 21957;%start of exon 6.3
coord6(4)= 22155;%start of exon 6.4
coord6(5)= 22372;%start of exon 6.5
coord6(6)= 22597;%...
coord6(7)= 22817;
coord6(8)= 23023;
coord6(9)= 23232;
coord6(10)= 23435;
coord6(11)= 23616;
coord6(12)= 23823;
coord6(13)= 24033;
coord6(14)= 24247;
coord6(15)= 24448;
coord6(16)= 24639;
coord6(17)= 24856;
coord6(18)= 25066;
coord6(19)= 25294;
coord6(20)= 25512;
coord6(21)= 25722;
coord6(22)= 25932;
coord6(23)= 26138;
coord6(24)= 26353;
coord6(25)= 26748;
coord6(26)= 26952;
coord6(27)= 27157;
coord6(28)= 27353;
coord6(29)= 27562;
coord6(30)= 27762;
coord6(31)= 27985;
coord6(32)= 28226;
coord6(33)= 28470;
coord6(34)= 28797;
coord6(35)= 29140;
coord6(36)= 30123;
coord6(37)= 30340;
coord6(38)= 30578;
coord6(39)= 30865;
coord6(40)= 31081;
coord6(41)= 31257;
coord6(42)= 31458;
coord6(43)= 31665;
coord6(44)= 31881;
coord6(45)= 32054;
coord6(46)= 32251;
coord6(47)= 32441;
coord6(48)= 32649;%start of exon 6.48

coord6e(1)= 21641;%end of exon 6.1
coord6e(2)= 21876;%end of exon 6.2
coord6e(3)= 22085;%...
coord6e(4)= 22292;
coord6e(5)= 22500;
coord6e(6)= 22725;
coord6e(7)= 22945;
coord6e(8)= 23151;
coord6e(9)= 23360;
coord6e(10)= 23563;
coord6e(11)= 23738;
coord6e(12)= 23951;
coord6e(13)= 24164;
coord6e(14)= 24378;
coord6e(15)= 24576;
coord6e(16)= 24767;
coord6e(17)= 24984;
coord6e(18)= 25194;
coord6e(19)= 25422;
coord6e(20)= 25640;
coord6e(21)= 25850;
coord6e(22)= 26060;
coord6e(23)= 26266;
coord6e(24)= 26481;
coord6e(25)= 26876;
coord6e(26)= 27080;
coord6e(27)= 27285;
coord6e(28)= 27481;
coord6e(29)= 27690;
coord6e(30)= 27890;
coord6e(31)= 28110;
coord6e(32)= 28351;
coord6e(33)= 28601;
coord6e(34)= 28922;
coord6e(35)= 29268;
coord6e(36)= 30251;
coord6e(37)= 30468;
coord6e(38)= 30706;
coord6e(39)= 30993;
coord6e(40)= 31209;
coord6e(41)= 31385;
coord6e(42)= 31586;
coord6e(43)= 31793;
coord6e(44)= 32009;
coord6e(45)= 32182;
coord6e(46)= 32379;
coord6e(47)= 32566;
coord6e(48)= 32774;%end of exon 6.48

clear intron;
for i=1:47
    intron{i}=rcompstrand(mel(coord6e(i)+10:coord6(i+1)-10));
    intron{i}=rcompstrand(mel(coord6(i+1)-80:coord6(i+1)-30));
end

x=randomseq(30); %random initial "seed" sequence
score_out = [];
ite = [];
lenx=length(x);
leni=length(intron);
totalscoreold=0;
xold=x;
comparetotalscore

for iteration=1:10000
    r=rand;
    int=1/lenx;
    i=0;
    while r>i*int
        i=i+1;
        k=i;
    end %k is the index of the nucleotide to be mutated

    subindel=rand; 
    %three alternative "mutations":
    %substitution, insertion, deletion
    %with probabilities 0.33, 0.33, 0.34

    if subindel<=0.33 %mutation is substitution

        nuc=randomseq(1);
        if nuc~=x(k)
            x(k)=nuc;
            comparetotalscore
            
        end

    elseif subindel<0.66 %mutation is insertion
        if rand>0.5 %insertion pushes to the right
            for i=lenx:-1:max(lenx,k+1)
                x(i)=x(i-1);
            end
        else %insertion pushes to the left
            for i=1:min(1,k-1)
                x(i)=x(i+1);
            end
        end
        x(k)=randomseq(1);
        comparetotalscore
        

    else %mutation is deletion
        if rand>0.5 %deletion pulls from the right
            for i=k:lenx-1
                x(i)=x(i+1);
            end
            x(lenx)=randomseq(1);
        else %deletion pulls from the left
            for i=k:-1:2
                x(i)=x(i-1);
            end
            x(1)=randomseq(1);
        end
        comparetotalscore
        
    end
    
    for i=1:lenx-1 %see if shifting left helps
        x(i)=x(i+1);
    end
    x(lenx)=randomseq(1);
    comparetotalscore
    
    for i=lenx:-1:2 %see if shifting right helps
        x(i)=x(i-1);
    end
    x(1)=randomseq(1);
    comparetotalscore
    
    
end
