# Supplementary material for: Variable window binding for mutually exclusive alternative splicing
Source: Genome Biol. 2006 Jan 13;7(1):R2. doi: 10.1186/gb-2006-7-1-r2 (PMC1431710; doi:10.1186/gb-2006-7-1-r2)
Supplement: Additional data file 3 — A zipped file of the MATLAB implementation of the genetic algorithm for automatic reconstruction of the anchor sequence [file gb-2006-7-1-r2-S3.zip › randomseq.m]

function s = randomseq(N);
%RANDOMSEQ: Generates a totally random nucleotide sequence of length N

%initialize s to correct length
s = blanks(N);

for i = 1:N   
   r = rand;
   if r < 0.25
      s(i) = 'A';
   elseif r < 0.50
      s(i) = 'G';
   elseif r < 0.75
      s(i) = 'T';
   else
      s(i) = 'C';
   end
end
