# Supplementary material for: Variable window binding for mutually exclusive alternative splicing
Source: Genome Biol. 2006 Jan 13;7(1):R2. doi: 10.1186/gb-2006-7-1-r2 (PMC1431710; doi:10.1186/gb-2006-7-1-r2)
Supplement: Additional data file 3 — A zipped file of the MATLAB implementation of the genetic algorithm for automatic reconstruction of the anchor sequence [file gb-2006-7-1-r2-S3.zip › rcompstrand.m]

function src = rcompstrand (s);
%RCOMPSTRAND: Given a single-stranded DNA sequence s, 
%creates its reverse complementary sequence src

N=length(s);
src=blanks(N);
for n=1:N
   if s(n) == 'A'
      src(N-n+1) = 'T';
   elseif s(n) == 'G'
      src(N-n+1) = 'C';
   elseif s(n) == 'T'
      src(N-n+1) = 'A';
   else
      src(N-n+1) = 'G';
   end
end
   
