# Supplementary material for: Variable window binding for mutually exclusive alternative splicing
Source: Genome Biol. 2006 Jan 13;7(1):R2. doi: 10.1186/gb-2006-7-1-r2 (PMC1431710; doi:10.1186/gb-2006-7-1-r2)
Supplement: Additional data file 3 — A zipped file of the MATLAB implementation of the genetic algorithm for automatic reconstruction of the anchor sequence [file gb-2006-7-1-r2-S3.zip › Readme.txt]

You can save all files that you will find into your MATLAB “work” directory. 

To run the program merely type “derive_anchor_seq” in the command window. 

There is no need to have the Bioinformatics Toolbox, any basic version of MATLAB will work fine.

The associated dscam_seqs.mat file containing the DSCAM sequences used by the program is saved for use in MATLAB version 4 or higher. 

In case you see that the program gets stuck in a seeming local minimum, you may want to interrupt it and run it again, although chances are that it will find its way by itself, given time. 

One could try the same technique with other sets of intervening sequences within a tandem array mutually exclusive exons or genes to identify a potential anchor sequence, which can later be properly located, hopefully as a conserved region, as is the case here.
